# Supplementary material for: The Medicinal Halophyte Frankenia laevis L. (Sea Heath) Has In Vitro Antioxidant Activity, α-Glucosidase Inhibition, and Cytotoxicity towards Hepatocarcinoma Cells
Source: Plants (Basel). 2022 May 19;11(10):1353. doi: 10.3390/plants11101353 (PMC9148066; doi:10.3390/plants11101353)
Supplement: Supplementary file 1 [file plants-11-01353-s001.zip]

Archive with 1 entries (1 files):
- plants-1723989-supplementary.pdf
